# Supplementary material for: Quantitative genetic analysis of life-history traits of Caenorhabditis elegans in stressful environments
Source: BMC Evol Biol. 2008 Jan 22;8:15. doi: 10.1186/1471-2148-8-15 (PMC2267162; doi:10.1186/1471-2148-8-15)
Supplement: Additional file 1 — Genomic regions and markers screened in DR1350. (A) Genomic regions sequenced in DR1350, showing the physical location, the size of the amplified region and the PCR oligonucleotide primers (5'-3') and, where appropriate, the candidate SNP contained within the amplified region [23]. (B) N2/CB4856 RFLP polymorphisms screened in DR1350, showing the polymorphic marker [23], the chromosome and physical location (Mbp), the restriction endonuclease used and the PCR oligonucleotide primers (5'-3'). No N2/DR1350 polymorphisms were detected. [file 1471-2148-8-15-S1.XLS]

## Sheet: Sequence screening
Additional File 1A - Genomic regions sequenced in DR1350
Chromosome	Region amplified		Size	Primers		SNP
				F	R
I	503798	504106	308	AGAAATTGAGGAGAACCTCG	TTTGTTCTCGGATCTCACG	pkP1006
I	1130670	1131162	492	TCCACGAAAGTGGGTTTTCC	TCGATTATTCAATTGATAAGG	snp_ZK993.3
I	1627339	1627892	553	TACGGAGCGTTAGCAGTGG	ACTTCTATAACGCAAAAAACC	snp_Y73E7[2]
I	2246359	2247097	738	GAGCCATACCATGACGTGTC	CCTACCGTACTCCACCATGC	F12B6/7715
I	3162869	3163149	280	AAGAATCGGCGTCACAATTG	AATTAAATCCTTCTCAGGCAGC	pkP1106
I	4845270	4845786	516	ATGTGTCTGCAATGTGGTGG	AAATCTCGCGGTCTCGAAAC	pkP1054
I	6926863	6927241	378	AATGAGATGCAAGACCGGGACC	CTTTCCCACGACCTTTCTTGC	pkP1082
I	8899398	8900057	659	ACTTCCAAATACCAAAGTGC	TGCCGATGGAAATTACGAGG	snp_T08G11[2]
I	9099857	9100350	493	AGCAATTCATCAACAAACGG	AAATGAGATGCACGGGGAAG	pkP1121
I	10028567	10029229	662	ATGCATTGGGCTATGATTGG	TTGCAACAGACCTGGTAGGG	pkP1062
I	11161783	11162198	415	AGCTTTCCGTCTATTTGCAG	GGTACCGAATTTTCCGACTG	pkP1074
I	11715150	11715505	355	AGTTCCGCATATCTTTTCC	ACCAGAAGTCTCCTGATAGG	snp_F35E2[4]
I	12433004	12433511	507	GCCCAATTCACTGATTCACTG	GAATGAAATCACAAACTCCG	pkP1131
I	12625859	12626641	782	TCATTCAATCGTTGTGTCACG	ACACTTTTAGGGCTTGAACC	snp_T07D10[12]
I	12936659	12937004	345	ACCAGCAGAAGAGGTGAGATTC	TGAACCTCCTCTCGATTTTC	pkP1132
I	13272456	13273013	557	TCTATCAAGTTACATGTCCG	TGTCTACGGTAGACGTCGC	snp_M01E5[1]
I	13511992	13512607	615	TCAGGTTAATTTCCAATGTGG	ATCGCACATCGAACGTGTCG	snp_Y87G2[1]
I	13803341	13803763	422	AATGAAATTGAAGTTTTCCG	AGAATTACGCTACTCAGCC	snp_W09G3[2]
I	14514010	14514515	505	AAATGGAAGAATTTCCGG	TAGCAAAAAGACCAGAAAAGG	snp_Y105E8[13]
I	14777364	14777795	431	TTGCATGTAGAGATATTGC	AAATCTGAAATTCCATAAGC	snp_F39B2[2]
II	3868202	3868843	641	AGAACATCTATCACGACTTGG	TTTGTGTCATATTTGCGTCC	-
II	3878490	3879001	511	TCAAAATGATGTAAGAACGG	TGTAGTTATGCTGACAAACC	-
II	3879187	3879943	756	TTGTAGTTTCTAGTTTACGG	ATACGTGCCTACCTGCCTGC	-
II	3934831	3935294	463	TGAATTTGAGCACAAGATCC	TCTTCTGGAAGCGGAATGG	-
II	4068548	4069068	520	AGGTTTGAGCAGTTTGGTCG	TAAATCGGTCGCACCACAGG	-
II	4210802	4211422	620	CATGCAAGACTAATAGAGG	TTCAAATGTTGAACAGGTGG	-
II	4253492	4254219	727	ACTCAAATTGTTGGATTCTGC	ATATTCGATCAATGTCATCC	-
II	4314286	4315119	833	TCGCTATGAAAGTTTCAGACC	AGTTTCCGGCACTTCTTTGC	-
II	4315485	4316140	655	AGTTTTTGACTAATTCCAATTGG	TTAAAGTTCTAAATCGTTACC	-
II	4381616	4382123	507	AATATGGGAATTTGGCCTCG	TGTGATATTCAGTTGGTTGC	-
II	4433347	4433865	518	TATCATTCTTATCATCAATTCC	ACATTTGGTAAGTCGACATGC	-
II	4524604	4525159	555	TTCAGAAAAACATGGAGCCC	TCGATTTCTATAATATCTGG	-
II	4525981	4526508	527	AAATGCCTAACGAGACCCG	ATTAATCAGTGCACTTTCGC	-
II	4527559	4528072	513	TCAAATATGTTGATTTTACGG	TAAATCCAAGTATCAGATCG	-
II	4538885	4539202	317	ACACACATGACTGTTATTCG	TTTACCTTATCAGCCTATGG	-
II	4539389	4540000	611	ATCAAGTTACATATTCATAGG	TTCCAATCCCTCTTTTTAATTGC	-
II	4540285	4540725	440	ACTCTTACCATTGTAAATGC	TCTAGAATTTCTATTGATTGC	-
II	4681712	4682023	311	TTCTGAAAAGTCTTTATTCC	TACTCATAAGTAGTTAACAGG	-
II	4682236	4682775	539	TTCAGTGATGAAGTCACGG	TCTAACGAATTGGTCAACAGC	-
II	4682894	4683200	306	TCCGACATCCCATAAACTAG	TGTTTAAATATTTATCCAGTACC	-
II	4683385	4683771	386	TTGTGTTATATGCCTGCCCAC	TGATTAAGCTTCCCAACACG	-
II	4853910	4854325	415	TGAGAGTTTATACCGTTAAGG	TCTCCACGGAAAATGTAGCG	-
III	4660509	4660992	483	TGGCATCCAACGATCTCAGC	ATGAAAATGCCAAGACCACG	snp_T23F11[1]
III	11200008	11200542	534	TGAAGATTAAAAATTTCTACG	TGAACATATCTAGAGAGAAGG	snp_Y47D3[8]
IV	945288	945859	571	TGCAGTGTTCTCTTTTCATCG	ATTCTCTCTATTCGTATCACC	snp_F58H7[3]
IV	1612275	1612941	666	TGAAAATCGACAACATTTCG	TGTAAAGTATGAAGTCACAGG	snp_Y41D4B[3]
IV	4837782	4838385	603	TGACTGAAATCGATAAGAAGC	ACGAGTCTAGAACAGAGAGG	snp_H06H21[1]
IV	6573536	6574075	539	ATTCATTTCCAGACGCTGCG	AGAGTGCAAGAGAAATCTAGC	snp_C43G2[1]
IV	7279818	7280409	591	TCGATTACTTTGCGTTGAGG	TCTCAAGATAATCTTTATCC	C06E4[2]
IV	10503462	10504004	542	CATTGTAATTCTACAAAACG	ACTTGTCTCAACTCTCTACG	C02F4[3]
IV	11431606	11432067	461	TGTAATTCAATTCCTAGACG	AAGCTCTCACCTTCCTAGGC	F22B3[9]
IV	12748477	12749217	740	TGTGATTTTAATAGAAGACG	ATACCCTGTACCTGCTTCGC	pkP4047
IV	16084841	16085521	680	TGTAATGGAAATTTAACAGC	TTTTCTTGTCAAATTAGCTCG	pkP4099
Chromosome	Region amplified		Size	Primers		SNP
				F	R
IV	151700	152172	472	AGCAGTCAACGTCTTACAGG	ATTACGAAATTCGTACAACG	snp_Y38C1A[1]
IV	442888	443326	438	TCAACTTTCAATACGGCGTCC	TGAGTTATGATCTATAACAGC	pkP4049
IV	998489	998922	433	AGATTCGTTGTTTCGGTAGC	TTTATCAGCTTCAGCTCACC	snp_Y55F3AM[3]
IV	1381282	1381876	594	ACACAAGTTATGGTAGTTGG	AAACCTTAAAACCCAAATTCC	snp_C07B3[1]
IV	1942776	1943607	831	TTGAAACGGAGCCGTGAGCG	AGTTTTCCTGGAGTTTTTGC	snp_F52C12[6]
IV	2863053	2863723	670	TGAAGATGGTGGCTGATAGC	AAATCAGCTTTTACTCTACC	snp_Y54G2[20]
IV	3517762	3518329	567	ATAGTCCAGGTTTCGCCACG	AATCCGAATCGAAGTCTGGC	snp_Y37E11C[1]
IV	4207159	4207823	664	TCGAAATTTGCAATATTTCC	ATGGCCTAGGATTGTTTAGG	snp_K06B9[1]
IV	5561568	5562239	671	TCTCTAAAACTCTCTCAATCC	TATGAAGGATGTAAAAGTTGG	snp_T12E12[2]
IV	6954883	6955478	595	AGAAGGAGAAGAAGTGCCACC	AGTGTAATTACTATAATTGC	snp_B0478[2]
IV	8587102	8587667	565	ATTTGAACACTTTGAATTCG	TGAGCCAACAACACTTGAGG	snp_Y59H11AR[1]
IV	10258460	10258959	499	TCTTTGATGGCTTCCGACG	AATATTGACGGAATATTTCG	snp_F01G10[2]
IV	11282431	11282896	465	ACCTTATTTAGGGTTGTCACC	TTGTTTACCGTAAATGTTGC	snp_F54D1[2]
IV	12441129	12441752	623	ATTTAGCATGTCAGAGTACC	AACCCTAAATTTCAACCTGG	pkP4086
IV	13214620	13215249	629	AGAGGAACTCGCAAGATGTCG	AGAATTTCCAAGCTATACACC	snp_C48D1[3]
IV	14435235	14435819	584	TCATAAAAGCTGTAAATCTGG	AGTTGCATGATTATTCAATGG	snp_LLC1[1]
IV	17084109	17084868	759	TTGAAAGTGAACGCATTTGG	TGTTTAACATTCAAAATTCG	snp_Y116A8C[5]
V	53089	53587	498	ACCTGGAGCACTGGGCTTCC	TGATTTTAATTCCATGGACC	pkP5098
V	911205	911618	413	AGGTTTTTCCATGAATTTCG	TGATAATCGGCGGTGTCACG	pkP5099
V	1163220	1163704	484	AGATAATCGAACATTTCAGC	TTTGTATTTCCGGAAAATCGG	nP109
V	2767552	2768096	544	TTGTCGTCTGTACCTGTGGG	TATGGATGTGTCCGAAATCG	snp_R05D8[2]
V	3064734	3065314	580	TGTACCAGGCTACAGATTCG	ACACATGCTTAAAGGTGTGG	pkP5105
V	3834817	3835369	552	TGCCACAACTTCTCAATACC	TTAACCAAATATAACTGTAGG	pkP5108
V	5090958	5091524	566	TCTAAATTATGTAATACTGG	AACCAGAAAACCTCTTAAGC	snp_C04F5[1]
V	6236116	6236725	609	TTCCCTCCTCATTTCCCACG	TATCGTTAAACTTCTCAGGC	snp_K08B12[1]
V	6878357	6879045	688	TACAACCATGAGACACGAGC	ACTAAACTACAAGTTGCTCC	snp_T19F4[2]
V	7873509	7874053	544	TCTATCTAAATAATGTGAACG	AGCAAGAGATTTCAAGGTGG	snp_F40A3[1]
V	9293059	9293584	525	TCATTTCATACATAAACCTGC	TGGCTATTATTTGCGAATCG	snp_F44A2[1]
V	9592668	9593134	466	AAAGCATTTGAGTGTGGACG	ATCAGATATCACTTTCCAGG	pkP5118
V	11234599	11235204	605	TTTGGATCTGTTGCTGCTGC	ACAGGCATCGTTGGCATATGC	oxP2
V	11792967	11793477	510	AGCATACTTATAGATATTGC	ATGATAAACCTTTCACAACC	pkP5067
V	12934872	12935420	548	TGAATCTGAAAGCGACAAATGG	TTACAGCAGAAATTTGACAGG	snp_T16G1[2]
V	14140149	14140916	767	TTTACACGGCTTGACAAACG	TTCTATCAACAATGAGCTCG	snp_AH10[2]
V	15014238	15014738	500	AGGATGAGATTGCACCAGCC	ACTAGAAAGTGTCATCATCC	snp_F14H8[1]
V	16005275	16005823	548	ATGGTGGTCCAACTACCAGG	TCTTGTCTCCCAATTTAACG	snp_C06C6[1]
V	17174952	17175636	684	TGAAATTACTATTGAAAGTGG	ATCTGACACATTTTATCATCG	snp_F40D4[6]
V	17934873	17935566	693	AATATCTTTGTAATATCCACAG	TGGAAGTCAGAAGTCTACCC	snp_Y59A8B[1]
V	5544824	5545361	537	ATGTTGAACATTGTGATAGG	ACACCATTCTCAATTACAACG	snp_C18C4[1]
V	10239887	10240633	746	GTTAACTCCACTGACTCGG	AGACACGAAATGGGAATGG	snp_C12D8[2]
X	534452	535070	618	TCCGTAATCATCAAGTGTCC	ACAAGTCTGCGTAATCGTCG	pkP6100
X	1276815	1277404	589	AGCTAATCAAGCTTCTGCTG	AAAGTAAAAGTTCACACAGC	snp_C52B11[1]
X	2342791	2343332	541	TCTTTAGACGTTGGATGTTCC	TGAAGGGAAATCAGATTGTCC	snp_T24D8[1]
X	3226081	3226818	737	TCAAAACAAAGTGAATCTAAGG	ATTGTCTAGCTTGAGCCTTCC	snp_F28B4[3]
X	4258120	4258830	710	TCATTACTCCAACTGCAATGC	AGTACATTAAGTCCACCATGG	snp_C52B9[3]
X	11554554	11554958	404	ACACCCAGTACTTCCCGACC	AGTTAGAGATACAAGTAAGC	pkP6060
X	13024187	13024722	535	ACATGTTGATGTGAGGGTGG	TACCACGAGATTCGTTATCC	snp_C53C7[1]

## Sheet: Endonuclease screening
Additional File 1B - N2/CB4856 RFLP polymorphisms screened in DR1350
Polymorphism	Chromosome	Position	Enzyme	Primers
				F	R
pkP1102	I	1.52	HinfI	TCGATGATTCGCGAGAACG	AAGCGTGTGTGCTCTCACC
pkP1102	I	1.52	HinfI	TGGAAGGATATTGTGGCG	CTGAACGCGATTCTCCTGTG
pkP1106	I	3.16	DraI	AAGAATCGGCGTCACAATTG	AATTAAATCCTTCTCAGGCAGC
pkP1056	I	6	DraI	CCTCGGAGGAATTTCAAACG	AGCTCCGTAAAGCAGCTTC
pkP1114	I	7.29	HinfI	TTCTACGAGGCAAGATATCG	TGCATTCTCAAATGAACTCG
pkP1114	I	7.29	HinfI	AGATTGAGGCTGAAATATGGTG	GTCGAGCAGCACCAGTTATTG
pkP1114	I	7.3	HinfI	AGATTGAGGCTGAAATATGGTG	GTCGAGCAGCACCAGTTATTG
pkP1117	I	7.69	DdeI	ACATCTCTGCGTGGCTCTTC	CGAATCCATATCGATGCGAC
pkP1119	I	8.52	EcoRI	ATAACCGTATGGTTTATAGG	AAATGTTCAAATTTGGCACG
pkP1059	I	8.65	DraI	TTCAGGCTCCACTTTATGCC	CATCTGGGACGTTCTTTCAC
pkP1123	I	9.91	HpaII	TTTTCGTGTTACAGCGTCC	TAGGCAGGATGACTTTAGG
pkP1075	I	10.62	SspI	AGCATTTCCAGATCCGACTC	TTCACTCCAGCCGATCAATG
pkP1129	I	12.16	HinfI	CAGTAGGCTTCTAGGTAGG	ATCCGCATTTTGCATGTTCC
pkP1070	I	12.61	Sau3AI	TCAGTTAGCGTGGTTCGAGC	TCCTAGTGTGACTAATCCC
pkP1132	I	12.94	TaqI	ACCAGCAGAAGAGGTGAGATTC	TGAACCTCCTCTCGATTTTC
pkP1071	I	14.16	EcoRI	CTCATGCATGATTTCGAGGG	AAATCCAACAGGAGCAGGAC
pkP2133	II	0.5	HinfI	ATGGTTACGGAAATTGCAGC	ATGGTTACGGAAATTGCAGC
pkP2134	II	0.9	MseI	ATCAGGATCCGGAACAGTCG	TCGTAAATGGTCAGTTTTGG
pkP2135	II	1.27	DraI	TTTGCAGATTTCCGATACTGTG	TTTTGTCGTAAGACCTTTGGTG
pkP2136	II	1.68	XbaI	AGTTGTGTTATACTTGTTGG	TGTCTAACTGAAGAGATGACG
pkP2138	II	2.2	HaeIII	CAATTTCGCCTAGCTTGCAC	CGGATAGAGCTAAGTGGCAG
pkP2139	II	2.3	HinfI	AAAATGCGCTTCTCACCAG	TAGCAAACTTCTGATCCAAGC
pkP2114	II	2.75	AluI	TCACGTCGTCACCTACGCC	AATCTGACCAAGGTATCGG
pkP2103	II	3.8	DraI	TTGAGTCTCAAATGGCGCTG	GGGTGTCTTTGCCATGTTTG
pkP2146	II	5.3	DdeI	TTCGGGTGGCTCTTTAGATG	TACGAAACTCTCTGGCTACCAG
pkP2107	II	6.8	DraI	TCCACACTATTTCCCTCGTG	GAGCAATCAAGAACCGGATC
snp_F07H5[1]	II	8.78	BamHI	ATCACAGTAGTTTGAGATGG	TTCCTAGTACTTCTAAATGGG
pkP2109	II	9.4	EcoRI	TGAACCCATAACAGCTTCTGC	AACTCGTGCGCTCTCCTTGG
pkP2111	II	12.32	EcoRI	TCATCAAGTTATATGTGAGC	ACCTTAAAGCTTCAACTCGG
pkP2112	II	13	HinfI	TAGGAAAGTTGTGTCCACCTGG	TGATGACTCCTTCTTCAGCTGC
pkP3096	III	3.39	EcoRI	TCGACGATAGAGATGTCTGG	TTCAACTGGAATACATCCG
pkP3046	III	3.59	Sau3AI	TTGCGCTCACTTCTGTTGAG	TCGTAGACGATTCGGGTCC
pkP3096	III	3.92	EcoRI	CCAACTGTCGACGATAGAGATG	AATTCCGTGTAGCGAATCG
pkP3051	III	9.55	HinfI	AAGTCGATGAGCTGAACAGTG	GTGGTATTTTGGAATCTAGGGC
pkP3059	III	10.61	XbaI	ACTCGGCCACGTGGCAAGC	AAAGCCTTTCGGAACTTCC
pkP3075	III	12.3	HindIII	ACCTATATAACTCACGTAGG	TCTATGCCTATACAATATGC
pkP3061	III	13.05	RsaI	ACGAAGAATAGAATCACACC	TCTTTCTACGACACTCTCGG
pkP6101	X	1.3	MseI	AAAGCAGTAAGTAGGCCCTAG	CACCACTATCTACATATGC
pkP6145	X	3.2	DraI	TTTGGCCGGACAAAAGTG	CGGTAGTTGCGGAAAACATAG
pkP6120	X	3.3	DraI	TCGTGGCACCATAAAAGTG	GATTCAGATCAAACAGAGGTGG
pkP6148	X	4.5	DraI	CTATTGGTCTTGCACGCATACGG	GGAGAATAAACAGGTGAGCGG
pkP6151	X	5.8	DraI	TTAAAAGCTGGCTCTAGTGTTG	AGCAATTATAGTGTCATTGCCG
pkP6153	X	6.4	AluI	TCATCCCAGATCGTGTCATTG	TAAGCAAGCCGACAGAGTTTG
pkP6140	X	6.97	BamHI	AGAATCCCAACATCCAGAGG	TCCGTACAACAGGTCGTCC
pkP6156	X	7.2	HaeII	TCACAAACTGAACGAAGGTGAG	CATGCGGCTAGAATGATTAGC
pkP6158	X	8.7	HindIII	AAGACACCCATCCATGCATATC	CAAATTGTCAGCCGTTGTTTC
pkP6137	X	9.7	HinfI	GCCTTGGAGAGTCTCGATTTG	TTCTGACCACCATAGCCGAAC
pkP6130	X	12	EcoRI	GTCTATTGCCTCTGCCATCAAG	TTGAAGCCTAAATCGCTTGC
pkP6167	X	15.1	HinfI	TAATAGCCGCCAAAGTGCG	GTGAAGCAAGTTTGATTTTCC
