# Supplementary material for: Quantitative genetic analysis of life-history traits of Caenorhabditis elegans in stressful environments
Source: BMC Evol Biol. 2008 Jan 22;8:15. doi: 10.1186/1471-2148-8-15 (PMC2267162; doi:10.1186/1471-2148-8-15)
Supplement: Additional file 2 — Candidate genes underlying the chromosome II QTLs. Genes and pseudogenes predicted to occur in N2 within the defined regions of the chromosome II QTLs for (A) dauer larva development and (B) for population size on day 5. For each gene, the Wormbase ID number, gene name, gene description and position and, where available, any RNAi phenotypes, the expression pattern and gene ontology (GO) terms are given [23]. 7TM, 7-transmembrane; Adl, adult lethal; Bli, blistered, Bmb, organism morphology abnormal; Ced, cell death abnormal; Clr, clear; Dpy, dumpy; Egl, egg laying abnormal; Emb, embryonic lethal; Gro, slow growth; Let, lethal; Lva, larval arrest; Lvl, larval lethal; Muv, multivulva; Pch, patchy colouration; Prl, paralysed; Pvl, protruding vulva, Ric, aldicarb resistant; Rup, exploded through vulva; Sck, sick; Sma, small; Ste, maternal sterile; Stp, sterile progeny; Unc, locomotion abnormal. [file 1471-2148-8-15-S2.XLS]

## Sheet: Dauer larva development QTL
Additional File 2A - Dauer larva development QTL
Gene WB ID	Gene	Description	Start (bp)	End (bp)	RNAi phenotype	Expression	GO: Cellular component	GO: Molecular function	GO: Biological Process
WBGene00017586	F19B10.4		3660078	3662612
WBGene00017588	F19B10.6		3663503	3663890
WBGene00017585	F19B10.3		3664764	3665114
WBGene00005988	srx-97	7TM chemoreceptor, srx family	3667173	3668658
WBGene00005989	srx-98	7TM chemoreceptor, srx family	3669315	3671050
WBGene00004750	sea-1		3671919	3673584		Gonad	Nucleus	Transcription factor activity	Regulation of transcription, DNA-dependent
WBGene00017584	F19B10.2		3675618	3676709
WBGene00017589	F19B10.10		3677541	3681409
WBGene00017583	F19B10.1		3683171	3684539
WBGene00005990	srx-99	7TM chemoreceptor, pseudogene	3685946	3687127
WBGene00044379	F40H7.12		3687840	3688685
WBGene00005992	srx-101	7TM chemoreceptor, srx family	3689461	3690740
WBGene00005991	srx-100	7TM chemoreceptor, pseudogene	3691778	3693225
WBGene00005993	srx-102	7TM chemoreceptor, srx family	3693395	3694758		Larval: intestine; Nervous System; head neurons Adult: intestine
WBGene00005994	srx-103	7TM chemoreceptor, pseudogene	3695377	3698156
WBGene00023283	F40H7.6	pseudogene	3696271	3697291
WBGene00005995	srx-104	7TM chemoreceptor, srx family	3698593	3699685
WBGene00005996	srx-105	7TM chemoreceptor, srx family	3699828	3701399		Nervous System; head neurons; tail neurons
WBGene00005997	srx-106	7TM chemoreceptor, pseudogene	3701702	3703244
WBGene00005998	srx-107	7TM chemoreceptor, pseudogene	3703715	3704939
WBGene00005999	srx-108	7TM chemoreceptor, srx family	3705614	3707059		Larval: Nervous System; head neurons Adult: intestine; Nervous System; head neurons
WBGene00006000	srx-109	7TM chemoreceptor, pseudogene	3707604	3709215
WBGene00006001	srx-110	7TM chemoreceptor, srx family	3709549	3710946		Nervous System; tail neurons; phasmids
WBGene00016711	C46E10.5		3711287	3712973
WBGene00005319	srh-100	7TM chemoreceptor, srh family	3713182	3714689
WBGene00005318	srh-99	7TM chemoreceptor, srh family	3714994	3716549
WBGene00016710	C46E10.4		3717132	3719692
WBGene00016709	C46E10.3		3721310	3723078			Cytoplasm	L-fucose isomerase activity	Fucose metabolism
WBGene00016708	C46E10.2		3723372	3723890
WBGene00016707	C46E10.1		3724254	3726654
WBGene00016712	C46E10.8	zinc finger protein	3725900	3727453			Intracellular Nucleus	Nucleic acid binding Zinc ion binding
WBGene00016713	C46E10.9	zinc finger protein	3727766	3729439			Intracellular Nucleus	Nucleic acid binding Zinc ion binding
WBGene00017406	sdz-12		3730146	3731542			Intracellular Nucleus	Nucleic acid binding Zinc ion binding
WBGene00017405	bath-31		3731967	3733125				protein binding
WBGene00017407	F12E12.6		3735957	3736926
WBGene00017404	F12E12.3		3737328	3738276
WBGene00017403	F12E12.2		3739941	3740831	Fat content increased
WBGene00017402	F12E12.1		3741893	3742376
WBGene00044811	F12E12.11		3742517	3745327			Cytoplasm	Catalytic activity Oxidoreductase activity Coenzyme binding Alcohol dehydrogenase activity 2,3-dihydro-2,3-dihydroxybenzoate dehydrogenase activity Sepiapterin reductase activity Acetoacetyl-CoA reductase activity 3-oxoacyl-[acyl-carrier-protein] reductase activity NAD binding 2-deoxy-D-gluconate 3-dehydrogenase activity 3-hydroxybutyrate dehydrogenase activity (IEA) Estradiol 17-beta-dehydrogena…	Folic acid and derivative biosynthesis Electron transport Cellular metabolism Metabolism Enterobactin biosynthesis Tetrahydrobiopterin biosynthesis Poly-hydroxybutyrate biosynthesis Fatty acid biosynthesis Estrogen biosynthesis
WBGene00044693	fbxb-92		3746468	3747453
WBGene00044694	fbxb-90		3747778	3748790
WBGene00044692	fbxb-91		3749144	3750713
WBGene00017408	sdz-11		3751283	3752272
WBGene00020774	T24E12.5		3753915	3757350			Membrane Proton-transporting two-sector ATPase complex	Ice binding Hydrolase activity, acting on acid anhydrides, catalyzing transmembrane movement of substances	Homoiothermy Response to freezing Proton transport
WBGene00006002	srx-111	7TM chemoreceptor, srx family	3757793	3759246
WBGene00044380	T24E12.12		3759703	3760030
WBGene00020775	T24E12.6		3760294	3761692	Emb
WBGene00023348	T24E12.7	pseudogene	3761797	3762832
WBGene00006003	srx-112	7TM chemoreceptor, srx family	3763441	3764580	Emb
WBGene00020776	T24E12.9		3765081	3768462
WBGene00020777	T24E12.10		3768677	3773185
WBGene00020773	T24E12.3		3776013	3777453
WBGene00020778	T24E12.11		3778400	3779549
WBGene00020772	T24E12.2		3782944	3784150
WBGene00020771	T24E12.1		3785569	3788135
WBGene00021173	Y8A9A.4		3790744	3791389
WBGene00021172	Y8A9A.3		3791528	3792096	Emb
WBGene00021174	fbxb-99		3792518	3793419
WBGene00021171	Y8A9A.2	thrombospondin-like	3795617	3800601
WBGene00005380	srh-164	7TM chemoreceptor, pseudogene	3801164	3802582
WBGene00002115	ins-32	7TM chemoreceptor, ins family	3802970	3803312			Extracellular region	Hormone activity	Physiological process
WBGene00018805	F54D10.4		3805984	3807046
WBGene00018806	F54D10.5		3807089	3808216
WBGene00018804	F54D10.3		3812299	3813339			Nucleus	Transcription factor activity	Regulation of transcription, DNA-dependent
WBGene00018807	F54D10.6		3814659	3815451
WBGene00018803	fbxa-24		3816509	3818227
WBGene00018808	F54D10.7		3820214	3821278					Protein modification
WBGene00004821	skr-15		3824139	3824843	Gro, Reduced brood size, Spontaneous mutation rate increased
WBGene00018809	F54D10.8		3825706	3827872
WBGene00018810	F54D10.9		3829577	3831907
WBGene00015873	C17A2.5		3833243	3836008				Transferase activity, transferring groups other than amino-acyl groups
WBGene00015874	C17A2.6	pseudogene	3837331	3838941
WBGene00015872	C17A2.4		3839855	3841265
WBGene00015875	C17A2.7		3841907	3843398
WBGene00015871	C17A2.3		3843602	3845502
WBGene00015870	C17A2.2		3846321	3848038
WBGene00003662	nhr-72	zinc finger protein	3849089	3850718		Lateral seam cells	Nucleus	Transcription factor activity Zinc ion binding Sequence-specific DNA binding Steroid hormone receptor activity	Regulation of transcription, DNA-dependent
WBGene00015869	nhr-257	zinc finger protein	3852983	3854608			Nucleus	Transcription factor activity Zinc ion binding Sequence-specific DNA binding Steroid hormone receptor activity	Regulation of transcription, DNA-dependent
WBGene00016775	C49D10.7		3855914	3856581				Transferase activity, transferring groups other than amino-acyl groups
WBGene00016776	C49D10.8		3858135	3860919				Transferase activity, transferring groups other than amino-acyl groups
WBGene00016777	nhr-261	zinc finger protein	3863185	3864745			Nucleus	Transcription factor activity Zinc ion binding Sequence-specific DNA binding Steroid hormone receptor activity	Regulation of transcription, DNA-dependent
WBGene00003665	nhr-75	zinc finger protein	3866791	3868236		Lateral seam cells	Nucleus	Transcription factor activity Zinc ion binding Sequence-specific DNA binding Steroid hormone receptor activity	Regulation of transcription, DNA-dependent

## Sheet: Day 5 population size QTL
Additional File 2B - Day 5 population size QTL
Gene WB ID	Gene	Description	Start (bp)	End (bp)	RNAi phenotype	Expression	GO: Cellular component	GO: Molecular function	GO: Biological Process
WBGene00016773	C49D10.4		3869894	3873003				Transferase activity, transferring groups other than amino-acyl groups
WBGene00016778	C49D10.10	protease	3873534	3877220	Emb		Membrane	Metallopeptidase activity Zinc ion binding Neprilysin activity	Proteolysis
WBGene00016779	sdz-7		3877457	3877889	Emb
WBGene00005456	srh-250	7TM chemoreceptor, srh family	3878623	3879884
WBGene00016772	nhr-166	zinc finger protein	3880238	3882092			Nucleus	Transcription factor activity Zinc ion binding Sequence-specific DNA binding Steroid hormone receptor activity DNA binding Ligand-dependent nuclear receptor activity	Regulation of transcription, DNA-dependent
WBGene00005311	srh-90	7TM chemoreceptor, pseudogene	3885025	3887988
WBGene00018752	F53C3.8		3891342	3892161
WBGene00018751	F53C3.7		3894834	3896232	Emb
WBGene00018750	F53C3.6		3898128	3899656
WBGene00018749	F53C3.5		3899856	3900776
WBGene00018748	F53C3.4		3901401	3902734
WBGene00018747	F53C3.3		3902860	3904536
WBGene00018754	F53C3.11		3905148	3906613	Emb
WBGene00018746	fbxb-103		3907160	3908272		Embryo
WBGene00018755	F53C3.12		3908492	3910830
WBGene00018745	F53C3.1	protein kinase	3912040	3913364				Protein kinase activity ATP binding Protein-tyrosine kinase activity Oxidoreductase activity Protein serine/threonine kinase activity	Protein amino acid phosphorylation Metabolism
WBGene00018756	F53C3.13	phosphatidic acid phosphatase	3920588	3927981				Monooxygenase activity Iron ion binding Oxidoreductase activity	Electron transport
WBGene00021192	Y14H12B.2		3932188	3933733
WBGene00021191	Y14H12B.1	zinc-finger protein	3934446	3936001			Intracellular	Nucleic acid binding Zinc ion binding
WBGene00020643	T20H12.1		3949394	3951337
WBGene00004751	sea-2		3962217	3972131	Emb		Intracellular	Metallopeptidase activity Zinc ion binding Nucleic acid binding	Proteolysis
WBGene00019641	K10G6.4		3972814	3974962		Neurons
WBGene00019640	K10G6.2		3976284	3977798
WBGene00003017	lin-31		3982567	3986461	Sma, Pvl, Muv	Vulva	Nucleus	Transcription factor activity Sequence-specific DNA binding	Regulation of transcription, DNA-dependent
WBGene00044381	K10G6.5		3987275	3988116
WBGene00044382	Y14H12A.2		3988515	3989491
WBGene00021190	Y14H12A.1		3993248	3993841
WBGene00019487	tag-218		4004883	4016009	Ste	Arcade cells; Reproductive System; developing uterus; developing spermatheca; hypodermis; unidentified cells in head	Intracellular	Rho guanyl-nucleotide exchange factor activity	Regulation of Rho protein signal transduction
WBGene00019486	K07D4.6		4016821	4018695
WBGene00019485	K07D4.5		4020498	4023841
WBGene00019488	K07D4.9		4028571	4029979
WBGene00019484	K07D4.4		4031375	4032642
WBGene00004135	pqn-48		4038865	4043679
WBGene00004467	rpn-11		4041327	4044331	Emb, Let, Lva, Adl, Prl, Transgene localization abnormal, Clr		Proteasome regulatory particle	Protein binding
WBGene00019483	K07D4.2		4044765	4045490
WBGene00023318	K07D4.1	pseudogene	4048519	4049123
WBGene00021055	W06A11.4		4055933	4057647
WBGene00021053	W06A11.2		4058950	4061692
WBGene00021054	fbxb-118		4062351	4064051
WBGene00021052	W06A11.1		4067552	4069765
WBGene00020009	R11F4.3		4070003	4072914
WBGene00020008	R11F4.2		4083059	4086220			Membrane	Rhodopsin-like receptor activity	G-protein coupled receptor protein signaling pathway
WBGene00020007	R11F4.1	glycerol kinase	4091831	4094343		Larval: pharynx; intestine; body wall muscle Adult: pharynx; intestine; gonad sheath cells; body wall muscle		Glycerol kinase activity Ribulokinase activity Xylulokinase activity Carbohydrate kinase activity	Carbohydrate metabolism L-arabinose catabolism Xylulose metabolism D-gluconate metabolism
WBGene00020367	T08H4.2		4109201	4112813	Emb
WBGene00006476	tag-127		4120331	4127843	Emb	Nervous System; head neurons; unidentified cells in tail	Intracellular	Rho guanyl-nucleotide exchange factor activity	Regulation of Rho protein signal transduction
WBGene00020368	ast-1	ETS protein	4127905	4134861		Neurons	Nucleus	Transcription factor activity	Regulation of transcription, DNA-dependent
WBGene00021822	Y54C5A.1		4140895	4141099
WBGene00018969	F56D3.1		4142810	4149653
WBGene00019855	R03H10.2		4155766	4167298
WBGene00019856	R03H10.4		4167549	4168494		Gonad
WBGene00019857	R03H10.5		4169717	4170602
WBGene00019858	R03H10.6		4171288	4173869			Nucleus	Nucleic acid binding DNA binding	DNA replication
WBGene00019859	R03H10.7		4175543	4178921			Nucleus	Nucleic acid binding DNA binding	DNA replication
WBGene00019854	R03H10.1		4180281	4183483
WBGene00006495	tag-149		4186660	4208480
WBGene00017947	F31D5.4		4188986	4194452	Ric		Membrane		Neuropeptide signaling pathway
WBGene00017948	F31D5.5		4194954	4204141			Membrane		Neuropeptide signaling pathway
WBGene00017949	F31D5.6		4209778	4213329
WBGene00017945	F31D5.2		4215612	4218202
WBGene00017944	F31D5.1		4219373	4222297			Membrane	Potassium channel activity	Potassium ion transport
WBGene00015818	C16A11.5		4223308	4226247
WBGene00015817	C16A11.4		4227040	4229126	Unc, Clr			Zinc ion binding Protein binding	Regulation of transcription, DNA-dependent
WBGene00015816	C16A11.3	protein kinase	4229545	4234317	Fat content reduced			Protein kinase activity ATP binding Protein serine/threonine kinase activity Zinc ion binding Protein binding Protein-tyrosine kinase activity	Protein amino acid phosphorylation Regulation of transcription, DNA-dependent
WBGene00015819	C16A11.6		4234944	4237743
WBGene00015815	C16A11.2		4238167	4244822			Cytoplasm	Translation release factor activity, codon specific	Translational termination
WBGene00001673	gpa-11	guanine nucleotide-binding protein	4253046	4255275		Neurons (ADL, ASH)	Heterotrimeric G-protein complex	GTP binding GTP binding GTPase activity GDP binding Signal transducer activity Guanyl nucleotide binding	G-protein coupled receptor protein signaling pathway Signal transduction
WBGene00015820	C16A11.7		4255914	4256933
WBGene00015821	C16A11.8		4257086	4258775				Sugar binding
WBGene00015299	C01F1.4		4276207	4279119			Membrane	Rhodopsin-like receptor activity	G-protein coupled receptor protein signaling pathway
WBGene00015300	C01F1.5		4279782	4281821				Astacin activity	Proteolysis
WBGene00015301	C01F1.6		4282583	4288203		Intestine; Nervous System; head neurons; unidentified cells in head
WBGene00015298	C01F1.3		4295092	4298999	Let, Lva, Egl, Unc, Transgene localization abnormal, Transgene expression increased		Intracellular	Catalytic activity Coenzyme binding 3-beta-hydroxy-delta5-steroid dehydrogenase activity UDP-glucose 4-epimerase activity dTDP-glucose 4,6-dehydratase activity dTDP-4-dehydrorhamnose reductase activity GDP-mannose 4,6-dehydratase activity L-aminoadipate-semialdehyde dehydrogenase activity ADP-glyceromanno-heptose 6-epimerase activity NADP binding (IEA)	Cellular metabolism Steroid biosynthesis Biosynthesis Galactose metabolism Nucleotide-sugar metabolism Extracellular polysaccharide biosynthesis GDP-mannose metabolism Carbohydrate metabolism
WBGene00015297	C01F1.2		4299651	4300792	Emb, Lva			Transporter activity Bnding Protein tyrosine phosphatase activity	Transport Electron transport
WBGene00015296	C01F1.1	DNA binding protein	4301600	4305270	Gro, Emb, Reduced brood size		Nucleus	DNA binding Transcriptional activator activity	Positive regulation of transcription
WBGene00021796	Y52E8A.3		4305352	4306943				Electron carrier activity Protein disulfide oxidoreductase activity	Cell redox homeostasis Electron transport
WBGene00021797	Y52E8A.4		4309830	4312208			Voltage-gated potassium channel complex	Voltage-gated potassium channel activity	Potassium ion transport
WBGene00005787	srw-40	7TM chemoreceptor, srw family	4314410	4316104			Membrane	Rhodopsin-like receptor activity	G-protein coupled receptor protein signaling pathway Blood coagulation
WBGene00021795	Y52E8A.2		4320843	4321546				Protein binding	Regulation of transcription, DNA-dependent Intracellular signaling cascade
WBGene00021794	Y52E8A.1		4321656	4322550	Gro, Rup, Reduced brood size			Protein binding
WBGene00019221	H20J04.6		4323254	4324181
WBGene00044076	sap-1		4324353	4326083				Protein binding
WBGene00019220	pfd-2		4326712	4328352	Emb, Let, Bmd, Unc, Emb			Unfolded protein binding	Protein folding
WBGene00019219	H20J04.4	helicase	4329017	4334479	Gro, Rup, Reduced brood size			Nucleic acid binding ATP binding ATP-dependent helicase activity Helicase activity	DNA recombination
WBGene00019218	H20J04.3		4335702	4338419				DNA binding
WBGene00019217	H20J04.2		4340146	4350979	Unc			Protein binding Zinc ion binding	Regulation of transcription, DNA-dependent
WBGene00044310	H20J04.9		4351193	4353066
WBGene00019222	H20J04.7		4353216	4355312
WBGene00019216	H20J04.1		4355628	4358810
WBGene00002252	lat-2		4359077	4368276			Membrane	G-protein coupled receptor activity Sugar binding GABA-B receptor activity Latrotoxin receptor activity Brain-specific angiogenesis inhibitor activity	Neuropeptide signaling pathway
WBGene00023425	B0286.6		4368485	4369613				Serine-type endopeptidase activity	Proteolysis
WBGene00015116	B0286.3	saicar synthetase/air carboxlyase	4369631	4372563			Phosphoribosylaminoimidazole carboxylase complex	Phosphoribosylaminoimidazole carboxylase activity Phosphoribosylaminoimidazolesuccinocarboxamide synthase activity	de novo IMP biosynthesis Purine nucleotide biosynthesis
WBGene00003825	ntl-2		4372735	4376736	Gro, Rup, Emb, Lva, Adl, Reduced brood size, Unc, Stp, Fat content reduced	Pharynx; intestine; renal gland cells; rectal epithelium; Reproductive System; distal tip cell; developing vulva; developing uterus; gonad sheath cells; body wall muscle; hypodermis; seam cells; Nervous System; nerve ring; ventral nerve cord; dorsal nerve cord; lateral nerve cords; head neurons; neurons along body; tail neurons	Nucleus	Transcription regulator activity	Regulation of transcription
WBGene00015115	B0286.1		4378830	4386281
WBGene00001438	fkh-6	fork head DNA-binding protein	4379877	4383281	Bli, Rup, Egl, Ste, Gonad development abnormal, Pvl, Stp	Gonad	Nucleus	Transcription regulator activity Transcription factor activity Sequence-specific DNA binding	Male germ-line sex determination Asymmetric cell division Regulation of transcription Regulation of transcription, DNA-dependent
WBGene00022743	ZK430.8	peroxidase	4392942	4404832	Bli, Let, Lva, Bmd, Dpy, Unc, Transgene localization abnormal			Peroxidase activity Phospholipase A2 activity	Phospholipid metabolism Lipid catabolism
WBGene00022741	ZK430.5		4405855	4416544			Nucleus	Peptidase activity Oxidoreductase activity	Proteolysis Metabolism
WBGene00007036	sod-5	superoxide dismutase	4417674	4419036	Unclassified			Copper, zinc superoxide dismutase activity Metal ion binding Copper ion transporter activity Copper ion binding	Superoxide metabolism Copper ion transport
WBGene00044063	tag-231	ammonium transport protein	4420264	4422249	Ric	Intestine; renal gland cells; body wall muscle; hypodermis; seam cells; Nervous System; amphids; unidentified cells in tail		Inositol or phosphatidylinositol phosphatase activity Phosphoric ester hydrolase activity 3'(2'),5'-bisphosphate nucleotidase activity	Carbohydrate metabolism Sulphur metabolism
WBGene00022742	ZK430.7	ribosomal processing protein	4422315	4424895	Gro, Emb, Lva, Ste, Pvl
WBGene00022739	ZK430.1		4425202	4432576	Gro, Emb, Let, Lva, Prl, Pch			Binding Cysteine-type endopeptidase activity	Proteolysis
WBGene00003699	nhr-109		4433383	4435160			Nucleus	Transcription factor activity Zinc ion binding Sequence-specific DNA binding Steroid hormone receptor activity (IEA)	Regulation of transcription, DNA-dependent
WBGene00020460	nhr-273	zinc finger DNA-binding protein	4435291	4436973			Nucleus	Transcription factor activity Zinc ion binding Sequence-specific DNA binding Steroid hormone receptor activity DNA binding Ligand-dependent nuclear receptor activity	Regulation of transcription, DNA-dependent
WBGene00003615	nhr-16		4438860	4440858			Nucleus	Transcription factor activity Zinc ion binding Sequence-specific DNA binding Steroid hormone receptor activity DNA binding Ligand-dependent nuclear receptor activity	Regulation of transcription, DNA-dependent
WBGene00006657	twk-2		4441256	4452750		Neurons	Membrane	Potassium channel activity	Potassium ion transport
WBGene00020461	T12C9.7		4458314	4460393	Sck, Sma, Ste, Stp		Nucleus		Regulation of progression through cell cycle
WBGene00021058	W06B4.3		4461421	4467855	Ced			Binding Protein binding Zinc ion binding
WBGene00021057	W06B4.2		4468161	4471025
WBGene00021056	W06B4.1		4471392	4473543
WBGene00020248	T05C1.1		4478619	4480758
WBGene00020249	T05C1.2		4481015	4483712
WBGene00020250	T05C1.3		4487784	4489371
WBGene00020252	T05C1.5		4490397	4490854
WBGene00020251	T05C1.4		4491143	4505135	Emb
WBGene00015135	cyp-23A1	cytochrome P450	4512199	4516103				Monooxygenase activity Iron ion binding Heme binding Oxidoreductase activity	Electron transport
WBGene00001948	hlh-1	helix-loop-helix transcription factor	4519057	4522445	Gro, Emb, Let, Bmd, Unc, Ste, Lvl	Body wall muscle	Nucleus	RNA polymerase II transcription factor activity, enhancer binding bHLH transcription factor binding Transcription regulator activity	Muscle development Protein heterooligomerization Regulation of transcription from RNA polymerase II promoter Regulation of transcription
WBGene00015136	B0304.4		4522544	4523210
WBGene00015134	B0304.2		4523632	4524514
WBGene00005061	sra-35	7TM chemoreceptor, sra family	4524622	4527888		Larval: Nervous System; head neurons	Membrane	Transmembrane receptor activity	Sensory perception of chemical stimulus
